# Supplementary material for: Assessing Prevalence and Unique Risk Factors of Suicidal Ideation among First-Year University Students in China Using a Unique Multidimensional University Personality Inventor
Source: Int J Environ Res Public Health. 2022 Aug 30;19(17):10786. doi: 10.3390/ijerph191710786 (PMC9517881; doi:10.3390/ijerph191710786)
Supplement: Supplementary file 1 [file ijerph-19-10786-s001.zip]

Archive with 1 entries (1 files):
- ijerph-1835851-supplementary Table S1.pdf
